# Supplementary material for: Higher Ultra-Processed Food Consumption Is Associated with Greater High-Sensitivity C-Reactive Protein Concentration in Adults: Cross-Sectional Results from the Melbourne Collaborative Cohort Study
Source: Nutrients. 2022 Aug 12;14(16):3309. doi: 10.3390/nu14163309 (PMC9415636; doi:10.3390/nu14163309)
Supplement: Supplementary file 1 [file nutrients-14-03309-s001.zip]

Archive with 1 entries (1 files):
- nutrients-1842047-supplementary.pdf
